# Supplementary material for: Performance and Biomechanics in the Flight Period of Ski Jumping: Influence of Ski Attitude
Source: Biology (Basel). 2022 Apr 27;11(5):671. doi: 10.3390/biology11050671 (PMC9138498; doi:10.3390/biology11050671)
Supplement: Supplementary file 1 [file biology-11-00671-s001.zip]

Archive with 1 entries (1 files):
- biology-1688883-supplementary.pdf
